# Supplementary material for: A Simulated Visual Field Defect Impairs Temporal Processing: An Effect Not Modulated by Emotional Faces
Source: Vision (Basel). 2025 Sep 16;9(3):79. doi: 10.3390/vision9030079 (PMC12452418; doi:10.3390/vision9030079)
Supplement: Supplementary file 1 [file vision-09-00079-s001.zip]

Archive with 1 entries (1 files):
- vision-3778823-supplementary.pdf
